# Supplementary material for: Galectin-1 correlates with inflammatory markers and T regulatory cells in children with type 1 diabetes and/or celiac disease
Source: Clin Exp Immunol. 2023 Dec 13;215(3):240–50. doi: 10.1093/cei/uxad131 (PMC10876110; doi:10.1093/cei/uxad131)
Supplement: uxad131_suppl_Supplementary_Materials [file uxad131_suppl_supplementary_materials.zip]

Archive with 6 entries (6 files):
- uxad131_suppl_Supplementary_Data_S5.docx
- uxad131_suppl_Supplementary_Material.docx
- uxad131_suppl_Supplementary_Data_S1.docx
- uxad131_suppl_Supplementary_Data_S2.pptx
- uxad131_suppl_Supplementary_Data_S3.docx
- uxad131_suppl_Supplementary_Data_S4.pptx
